# Supplementary material for: Coordination Polymers Bearing Angular 4,4′-Oxybis[N-(pyridin-3-ylmethyl)benzamide] and Isomeric Dicarboxylate Ligands: Synthesis, Structures and Properties
Source: Molecules. 2025 Aug 5;30(15):3283. doi: 10.3390/molecules30153283 (PMC12348699; doi:10.3390/molecules30153283)
Supplement: Supplementary file 1 [file molecules-30-03283-s001.zip]

Archive with 1 entries (1 files):
- molecules-3793307-supplementary.pdf
